# Supplementary material for: Tactile Sensing During Backward Locomotion in the Mole Cricket
Source: Insects. 2026 May 29;17(6):564. doi: 10.3390/insects17060564 (PMC13300496; doi:10.3390/insects17060564)
Supplement: Supplementary file 1 [file insects-17-00564-s001.zip]

Archive with 2 entries (2 files):
- Supplementary Data.xlsx
- Video S1.mp4
