# Supplementary material for: Tactile Sensing During Backward Locomotion in the Mole Cricket
Source: Insects. 2026 May 29;17(6):564. doi: 10.3390/insects17060564 (PMC13300496; doi:10.3390/insects17060564)
Supplement: Supplementary file 1 [file insects-17-00564-s001.zip › Supplementary Data.xlsx]

## Sheet: Metadata
animal_id	video_id - forward	video_id - backward	sex	statistics
151	873	859	f	paired
166	880	864	f
150	866	883	m
168	869	887	m
152	877	872	m
137	881	882	f
158	886	885	m
185	927	928	m
184	929	932	m
181	940	942	m

## Sheet: Appendage angles arena (F4A)
	forward					backward
	AL+AR	CL+CR				AL+AR	CL+CR
mean	26.1352	170.388			mean	30.0486	167.932
	28.9537	168.199				56.2273	173.847
	25.7424	172.71				26.8741	163.414
	21.495	171.886				54.2307	161.666
	23.6226	170.938				47.3291	168.699
	20.3473	176.498				57.505	166.745
	32.9955	172.211				72.6334	167.967
	30.0813	170.715				34.8827	172.044
	28.604	172.048				26.3509	168.966
	15.3939	169.619				41.9051	165.705
Mean	25.3398	171.521			Mean	44.7487	167.698
p-value	0.0214844	0.109375			p-value	0.0214844	0.109375
test	Circular Median Test	Circular Median Test			test	Circular Median Test	Circular Median Test
sd	12.5334	6.44227			sd	10.9343	5.73383
	11.1769	6.78928				25.657	7.4991
	15.4728	6.57177				8.42191	7.40958
	11.6838	5.17702				28.0082	5.10913
	8.38186	5.72431				29.4015	4.57501
	17.948	8.12628				13.0699	3.45664
	13.923	4.78741				26.3609	5.72971
	10.0654	6.64053				13.4487	3.66652
	9.22308	4.19499				10.6557	3.5841
	11.0049	7.62296				22.8814	5.72789
SD	12.1413	6.20768			SD	18.884	5.24915
p-value	0.105469	0.232422			p-value	0.105469	0.232422
test	Wilcoxon Signed-Rank	Wilcoxon Signed-Rank			test	Wilcoxon Signed-Rank	Wilcoxon Signed-Rank

## Sheet: Appendage angles body (Fig4B)
	forward					backward
	AL+AR	CL+CR				AL+AR	CL+CR
mean	26.1911	170.39			mean	30.0271	167.93
	28.9926	168.206				56.5119	173.841
	25.6788	172.707				26.8809	163.413
	21.4917	171.888				54.921	161.664
	23.6371	170.939				47.837	168.7
	20.3278	176.49				57.5522	166.745
	32.9877	172.212				72.4576	167.968
	30.0715	170.713				34.939	172.043
	28.6512	172.048				26.3232	168.966
	15.4064	169.62				42.3876	165.704
Mean	25.3463	171.521			Mean	44.9403	167.697
p-value	0.0214844	0.109375			p-value	0.0214844	0.109375
test	Circular Median Test	Circular Median Test			test	Circular Median Test	Circular Median Test
sd	13.4543	3.72463			sd	9.53998	5.67681
	10.5588	4.73473				23.5372	5.36639
	14.5958	5.74917				8.58676	7.28355
	10.4255	4.87368				23.4076	5.7144
	10.2255	3.64417				26.3304	3.65312
	13.9848	5.83438				13.72	3.65823
	10.6826	3.3026				21.9083	5.7967
	9.21313	5.81651				11.1741	3.88718
	11.4892	3.59385				10.061	4.92937
	8.52545	3.53966				18.834	4.96775
SD	11.3155	4.48134			SD	16.7099	5.09335
p-value	0.130859	0.275391			p-value	0.130859	0.275391
test	Wilcoxon Signed-Rank	Wilcoxon Signed-Rank			test	Wilcoxon Signed-Rank	Wilcoxon Signed-Rank

## Sheet: Distance from tunnel wall (F5A)
	forward					backward
	AL+AR	CL+CR				AL+AR	CL+CR
Mean Length [cm]	0.303486	0.633873			Mean Length [cm]	0.259155	0.589782
	0.31207	0.639867				-0.0428561	0.595085
	0.17459	0.59277				0.248976	0.483647
	0.304514	0.683216				0.121605	0.427544
	0.314659	0.596191				0.0379049	0.512004
	0.327344	0.53053				-0.129189	0.581612
	0.274934	0.755141				0.153682	0.519228
	0.381961	0.613442				0.322039	0.613516
	0.371276	0.657604				0.429124	0.616723
	0.396562	0.641283				0.161692	0.598782
Mean	0.31614	0.634392			Mean	0.156213	0.553792
Standard deviation	0.0632578	0.0596273			Standard deviation	0.169147	0.0642267
p-value	0.0273438	0.0371094			p-value	0.0273438	0.0371094
test	Wilcoxon Signed-Rank	Wilcoxon Signed-Rank			test	Wilcoxon Signed-Rank	Wilcoxon Signed-Rank

## Sheet: Appendage tip distance (Fig5B)
	forward					backward
	AL+AR	CL+CR				AL+AR	CL+CR
Mean Distance [cm]	1.66344	1.0802			Mean Distance [cm]	1.95468	1.12644
	1.81237	1.15744				2.80223	0.841815
	1.79808	1.04783				1.87541	1.46992
	1.49886	0.920004				2.62531	1.51178
	1.69079	1.12557				2.79013	1.2571
	1.11501	0.668737				2.86625	1.28822
	1.90315	0.83157				2.98591	1.03876
	1.82011	1.07035				2.04981	0.984805
	1.696	1.03023				1.647	1.25225
	1.05273	1.08765				2.29413	1.3174
Mean	1.60505	1.00196			Mean	2.38909	1.20885
Standard deviation	0.296435	0.151762			Standard deviation	0.482884	0.211569
p-value	0.00390625	0.0644531			p-value	0.00390625	0.0644531
test	Wilcoxon Signed-Rank	Wilcoxon Signed-Rank			test	Wilcoxon Signed-Rank	Wilcoxon Signed-Rank

## Sheet: Trajectory polygon angle(Fig5C)
	forward					backward
	AL+AR	CL+CR				AL+AR	CL+CR
Mean Angle [°]	70.9947	77.033			Mean Angle [°]	71.336	81.0407
	70.928	79.2721				27.2297	67.0393
	71.388	80.3965				63.6098	72.0096
	75.8309	82.883				34.2939	58.7674
	78.5729	80.0189				32.9143	50.1358
	77.9241	83.1708				27.0803	46.0962
	63.5485	68.629				36.0045	80.5626
	66.9078	78.8941				66.7182	71.712
	77.4077	50.3036				78.4107	54.8477
	81.3988	77.5568				48.3431	57.1366
Mean	73.4901	75.8158			Mean	48.5941	63.9348
Standard deviation	5.65923	9.8384			Standard deviation	19.6875	12.3313
p-value	0.0195312	0.0488281			p-value	0.0195312	0.0488281
test	Wilcoxon Signed-Rank	Wilcoxon Signed-Rank			test	Wilcoxon Signed-Rank	Wilcoxon Signed-Rank

## Sheet: Wall contact time (Fig5D)
	forward					backward
	AL+AR	CL+CR				AL+AR	CL+CR
Mean % Contact	0.417688	0.0288967			Mean % Contact	0.361831	0.0924007
	0.358293	0.0144928				0.695718	0.105184
	0.44085	0.108133				0.399236	0.017192
	0.337538	0				0.609707	0.0325798
	0.379875	0.0140406				0.566535	0.0154809
	0.330795	0.111675				0.728029	0.0106888
	0.366418	0.00298507				0.560556	0.211129
	0.234043	0.102394				0.342871	0.0451018
	0.357243	0.0900141				0.336066	0.0797317
	0.31106	0.0660522				0.446271	0.0278129
Mean	0.35338	0.0538683			Mean	0.504682	0.0637302
Standard deviation	0.0572433	0.0463647			Standard deviation	0.146783	0.0618579
p-value	0.0273438	1			p-value	0.0273438	1
test	Wilcoxon Signed-Rank	Wilcoxon Signed-Rank			test	Wilcoxon Signed-Rank	Wilcoxon Signed-Rank

## Sheet: Anterior body axis angle
	forward					backward
	AL+AR	CL+CR				AL+AR	CL+CR
Mean Angle [°]	66.059	82.3876			Mean Angle [°]	56.4986	82.6404
	55.4587	78.2362				23.433	83.4111
	60.7321	83.998				22.0866	80.1618
	69.9863	84.8066				25.0671	72.2337
	74.5677	82.6669				20.9981	79.3946
	45.5606	85.1586				27.1848	79.1162
	47.601	83.6466				24.0744	72.306
	37.6436	85.0649				42.1063	84.1926
	66.2646	83.5602				63.809	82.6601
	18.9865	82.7207				40.0544	80.9943
Mean	54.286	83.2246			Mean	34.5312	79.7111
Standard deviation	17.0838	2.01848			Standard deviation	15.4262	4.27006
p-value	0.0371094	0.0488281			p-value	0.0371094	0.0488281
test	Wilcoxon Signed-Rank	Wilcoxon Signed-Rank			test	Wilcoxon Signed-Rank	Wilcoxon Signed-Rank

## Sheet: Anterior body axis length
	forward					backward
	AL+AR	CL+CR				AL+AR	CL+CR
Mean Length [cm]	1.49361	2.74342			Mean Length [cm]	1.35947	1.65569
	1.52466	2.70113				2.54651	2.93389
	2.28883	2.99935				1.55452	2.57482
	1.52135	2.18569				2.18609	2.88623
	1.51151	2.98333				3.07228	2.22254
	1.70832	2.19918				1.67328	1.63709
	1.57622	2.06584				2.13379	2.56537
	1.3144	2.23075				1.56257	2.65262
	1.31427	2.85036				1.15316	3.47129
	1.09512	1.952				2.18807	3.30203
Mean	1.53483	2.49111			Mean	1.94297	2.59016
Standard deviation	0.315072	0.402107			Standard deviation	0.589519	0.615578
p-value	0.160156	0.845703			p-value	0.160156	0.845703
test	Wilcoxon Signed-Rank	Wilcoxon Signed-Rank			test	Wilcoxon Signed-Rank	Wilcoxon Signed-Rank

## Sheet: Anterior body axis area
	forward					backward
	AL+AR	CL+CR				AL+AR	CL+CR
Mean Area [cm²]	1.24104	2.02636			Mean Area [cm²]	0.585857	0.651898
	0.991477	0.860588				2.07633	2.6827
	1.60632	2.39096				0.865681	1.19249
	0.816276	1.5488				1.32903	1.67272
	1.04335	2.1131				2.73424	1.81314
	1.29562	0.80143				0.846067	0.475387
	0.775814	1.15496				1.17814	1.14962
	0.756539	0.97327				0.841435	1.02002
	0.822686	2.80798				0.496748	1.94775
	0.829432	0.696605				1.6048	2.33472
Mean	1.01786	1.5374			Mean	1.25583	1.49404
Standard deviation	0.281996	0.751646			Standard deviation	0.707814	0.718051
p-value	0.431641	0.769531			p-value	0.431641	0.769531
test	Wilcoxon Signed-Rank	Wilcoxon Signed-Rank			test	Wilcoxon Signed-Rank	Wilcoxon Signed-Rank

[truncated: 8 more sheets: Anterior body axis spread, Both body axes angle, Both body axes length, Both body axes area, Both body axes spread, Trajectory polygon axis length, Trajectory polygon area, Trajectory polygon spread]
